# Supplementary material for: Heatwave-Induced Thermal Stratification Shaping Microbial-Algal Communities Under Different Climate Scenarios as Revealed by Long-Read Sequencing and Imaging Flow Cytometry
Source: Toxins (Basel). 2025 Jul 27;17(8):370. doi: 10.3390/toxins17080370 (PMC12389774; doi:10.3390/toxins17080370)
Supplement: Supplementary file 1 [file toxins-17-00370-s001.zip]

Archive with 1 entries (1 files):
- toxins-3745533-supplementary.pdf
